# Supplementary material for: Independently evolved pollution resistance in four killifish populations is largely explained by few variants of large effect
Source: Evol Appl. 2024 Jan 29;17(1):e13648. doi: 10.1111/eva.13648 (PMC10824703; doi:10.1111/eva.13648)
Supplement: Supplementary file 2 — Appendix S2 [file EVA-17-e13648-s004.xlsx]

## Sheet: Sheet1
Appendix S2: This table connects markers and results between the microsatellite-based genetic map reported in Waits et al 2016 and the QTL results reported in Nacci et al 2016 (column headings indicating "Waits/Nacci"), and results reported in the current RAD-seq QTL study (column headings indicating "RAD". NOTE: RAD Chr18, which has a large-effect QTL in the current study, is not present in the …
Waits/Nacci Marker/Locus ID	NCBI Scaffold ID	Waits/Nacci Position	Waits/Nacci Linkage Group	RAD Linkage Group	Platyfish Linkage Group (synteny from Miller et al 2021)	RAD Marker Count	Congruency Between Waits/Nacci Map and RAD Map?	Synteny Evidence (with Platyfish) Supports RAD Map?	Waits/Nacci QTL # (from Nacci et al 2016 Table 2)	location of QTL supported by RAD-Map data
AHR1_1530	NW_012234474.1	0	1	1	7	10	YES	YES
AHR1_161	NW_012234474.1	0	1	1	7	10	YES	YES
AHR1_948	NW_012234474.1	0	1	1	7	10	YES	YES
AHR2_1929	NW_012234474.1	0	1	1	7	10	YES	YES	1
AHR2_792	NW_012234474.1	0	1	1	7	10	YES	YES	1
AHR1_2289	NW_012234474.1	0	1	1	NA	10	YES	YES
Fhe_2242	NW_012234474.1	12.3	1	1	NA	10	YES	YES
xTC18968_395	NW_012234322.1	36.3	1	1	7	8	YES	YES
Fhe_2088	NW_012234395.1	67.7	1	1	7	10	YES	YES
Fhe_2319	NW_012224471.1	68.2	1	1	NA	5	YES	YES
FhCA-22	NW_012234281.1	81.6	1	1	7	10	YES	YES	2
Fhe_1114	NW_012234281.1	81.6	1	1	7	10	YES	YES	2
Fh105	NW_012234513.1	86.9	1	1	7	1	YES	YES	2
Fhe_2211	NW_012234445.1	103.9	1	1	11	8	YES	NO
x1172_59	NW_012234414.1	129.7	1	1	7	10	YES	YES
Fhe_2129	NW_012224837.1	0	2	2	5	2	YES	YES
Fhe_2046	Locus not prev. listed	11	2	?	?	?	?	?	3
Fhe_2327	NW_012225599.1	26.8	2	NA	NA	0	YES	YES
Fhe_462	NW_012234560.1	29.4	2	2	5	6	YES	YES	IA; IVA
Fhe_68	NW_012225417.1	39.6	2	NA	22	0	YES	YES	4
Fhe_2337	NW_012234293.1	41.3	2	2	20	8	YES	NO	4	Chr2
Fhe_2100	NW_012234392.1	63.1	2	2	3	6	YES	YES	4	Chr2
xTC15246_1153	NW_012234566.1	63.6	2	2	5	6	YES	YES	4	Chr2
CYP3A_1166	NW_012234566.1	66.2	2	2	5	6	YES	YES	5	Chr2
Fhe_504	NW_012234566.1	68.4	2	2	5	6	YES	YES	5	Chr2
xTC18885_458	NW_012234307.1	74.8	2	2	5	10	YES	YES	5	Chr2
xTC23138	NW_012234307.1	74.8	2	2	5	10	YES	YES	5	Chr2
Fhe_2092	NW_012234307.1	74.8	2	2	NA	10	YES	YES	5	Chr2
Fhe_2254	NW_012224520.1	87.1	2	2	4	6	YES	NO	5	Chr2
xTC17598_212	NW_012224627.1	0	3	3	6	7	YES	YES
Fhe_2324	NW_012234254.1	18.8	3	3	14	10	YES	NO
Fhe_2321	NW_012234437.1	35.7	3	3	NA	9	YES	YES
Fhe_2115	NW_012234254.1	54.5	3	3	6	10	YES	YES
Fhe_416	NW_012234356.1	64.9	3	3	6	10	YES	YES
Fhe_2016	NW_012231989.1	0	4	NA	NA	0	YES	YES
Fhe_15	NW_012234306.1	2.3	4	4	23	10	YES	YES
xTC19233_230	NW_012224401.1	5.7	4	4	23	10	YES	YES
Fhe_2102	NW_012224401.1	8.8	4	4	23	10	YES	YES
xTC16491_605	NW_012224401.1	24	4	4	NA	10	YES	YES
Fhe_606	NW_012234298.1	29	4	4	23	7	YES	YES
x141_135	NW_012234260.1	40.3	4	4	23	10	YES	YES
Fhe_524	NW_012234260.1	41.7	4	4	23	10	YES	YES
Fhe_465	NW_012234260.1	43.7	4	4	23	10	YES	YES
FhATG-B4	NW_012234260.1	46.2	4	4	23	10	YES	YES
Fhe_2166	NW_012234350.1	87.8	4	4	11	10	YES	NO
Fhe_2279	NW_012234288.1	117	4	16	21	10	NO	YES
Fhe_560	NW_012234445.1	133.2	4	1	7	8	NO	YES
Thioredoxin_582	NW_012224604.1	137.5	4	23	14	10	NO	YES
xTC17861_587	NW_012224604.1	137.5	4	23	14	10	NO	YES
Fhe_358	NW_012224575.1	0	5	5	4	10	YES	YES
xTC20611_427	NW_012224574.1	7.2	5	NA	4	0	YES	NA
Fhe_2104	NW_012234483.1	27	5	5	4	9	YES	YES
FhCA-1	NW_012234386.1	43.3	5	5	NA	7	YES	YES
xTC23373_114	NW_012224574.1	47.8	5	NA	4	0	YES	NA
CYP1A_2140	NW_012234324.1	50.4	5	5	4	10	YES	YES
CYP1A_PP-2	NW_012234324.1	50.4	5	5	4	10	YES	YES
CYP1A_2017	NW_012234324.1	50.4	5	5	NA	10	YES	YES
xTC15749_698	NW_012234527.1	54.7	5	5	4	10	YES	YES
Fhe_2069	NW_012234319.1	60.4	5	5	4	8	YES	YES
xTC21107_340	NW_012224574.1	80.9	5	NA	NA	0	YES	YES
xTC15240_1242	NW_012224869.1	84	5	5	NA	10	YES	YES
Fhe_2020	NW_012234540.1	84.8	5	5	4	9	YES	YES
Fhe_2183	NW_012224410.1	95.6	5	5	7	8	YES	NO
xTC21903_411	NW_012224574.1	117.5	5	NA	NA	0	YES	YES
Fhe_2225	NW_012224436.1	0	6	6	13	5	YES	YES
x1197_172	NW_012224599.1	7	6	6	NA	4	YES	YES
Fhe_2155	NW_012234418.1	34	6	6	13	10	YES	YES
Fhe_1185	NW_012234320.1	0	7	21	18	5	NO	YES
Fhe_2269	NW_012234419.1	19	7	7	1	10	YES	YES
FhCA-21	NW_012234397.1	27.1	7	7	NA	8	YES	YES
xTC22179_366	NW_012225069.1	30.4	7	NA	1	0	YES	YES
Fhe_2008	NW_012224408.1	31.4	7	7	1	5	YES	YES
xTC15560_283	NW_012224408.1	31.4	7	7	1	5	YES	YES
xTC23676_534	NW_012224408.1	31.4	7	7	1	5	YES	YES
Fhe_2137	NW_012234452.1	35.7	7	7	10	10	YES	NO
Fhe_108	NW_012234347.1	37.2	7	7	1	10	YES	YES
Fhe_1175	NW_012234347.1	41.4	7	7	1	10	YES	YES
Fhe_1236	NW_012234347.1	44	7	7	1	10	YES	YES
Fhe_2062	NW_012234347.1	46.3	7	7	NA	10	YES	YES
Fhe_61	NW_012224418.1	54.3	7	7	1	5	YES	YES
Fhe_2204	NW_012234436.1	55.5	7	7	1	10	YES	YES
x1461_65	NW_012234261.1	65.3	7	7	1	10	YES	YES
Fhe_2346	NW_012234397.1	65.3	7	7	24	8	YES	YES
xTC17250_714	NW_012234397.1	67.9	7	7	1	8	YES	YES
Fhe_2245	NW_012234458.1	74.6	7	7	NA	10	YES	YES
xTC15438_91	NW_012224547.1	81.3	7	7	1	1	YES	YES
Fhe_2196	NW_012234551.1	0	8	8	NA	10	YES	YES	6	Chr8
xTC19113_397	NW_012234546.1	6	8	8	3	9	YES	YES	6	Chr8
Hepcidin2_399	NW_012226351.1	10.7	8	NA	NA	0	YES	YES	6	Chr8
xTC20491_128	NW_012234344.1	11.2	8	8	3	10	YES	YES	6	Chr8
Fhe_124	NW_012226351.1	11.3	8	NA	3	0	YES	NA	6	Chr8
Fhe_1035	NW_012234365.1	12.2	8	9	16	10	NO	YES	6	Chr8
x886_60	NW_012225134.1	13.1	8	8	NA	4	YES	YES		Chr8
Fhe_2121	NW_012234480.1	18.8	8	8	1	10	YES	NO		Chr8
xTC20964_350	NW_012234546.1	19.8	8	8	3	9	YES	YES		Chr8
Fhe_2101	NW_012234267.1	27.8	8	8	3	10	YES	YES	7	Chr8
xTC18973_332	NW_012234546.1	32.1	8	8	NA	9	YES	YES	7	Chr8
Fhe_2003	NW_012234546.1	35	8	8	3	9	YES	YES	7	Chr8
Fhe_2235	NW_012234462.1	38.1	8	8	3	10	YES	YES	7	Chr8
xTC17350_917	NW_012234552.1	43.3	8	8	3	8	YES	YES	7	Chr8
x510_115	NW_012234480.1	44.3	8	8	3	10	YES	YES	7	Chr8
Fhe_645	NW_012226848.1	55.8	8	NA	3	0	YES	NA	7	Chr8
Fhe_2026	NW_012234442.1	63.4	8	8	NA	7	YES	YES	7	Chr8
xTC19981_424	NW_012224630.1	0	9	9	16	8	YES	YES
xTC16765_535	NW_012225198.1	4.8	9	9	16	4	YES	YES
MLRQ_363	NW_012234482.1	26.9	9	9	16	8	YES	YES
Fhe_19	NW_012224422.1	28.7	9	9	16	6	YES	YES
Titin_478	NW_012234365.1	30.5	9	9	16	10	YES	YES
xTC17783_489	NW_012234365.1	30.5	9	9	16	10	YES	YES
x1114_160	NW_012226988.1	30.5	9	NA	NA	0	YES	YES
xTC18048_243	NW_012234477.1	39.3	9	9	16	9	YES	YES
xTC18378_211	NW_012234477.1	43.9	9	9	16	9	YES	YES
NADH10_107	NW_012234370.1	51.5	9	9	16	9	YES	YES
NADH10_439	NW_012234370.1	51.5	9	9	16	9	YES	YES
xTC15606_316	NW_012234370.1	51.5	9	9	16	9	YES	YES
xTC17549_296	NW_012234370.1	51.5	9	9	16	9	YES	YES
Fhe_2222	NW_012234370.1	51.5	9	9	NA	9	YES	YES
xTC18695_98	NW_012234477.1	56.1	9	9	16	9	YES	YES
xTC18760_95	NW_012234482.1	65.3	9	9	16	8	YES	YES
xTC19271_848	NW_012234315.1	87.1	9	9	16	10	YES	YES
Fhe_2098	NW_012225242.1	0	10	NA	NA	0	YES	YES
xTC20922_474	NW_012234266.1	50.7	10	10	2	9	YES	YES
Fhe_841	NW_012224450.1	68.2	10	10	2	3	YES	YES
xTC20024_839	NW_012224448.1	84.2	10	10	2	5	YES	YES
Fhe_2275	NW_012234517.1	88.3	10	10	2	10	YES	YES
Fhe_2075	NW_012234508.1	92.1	10	10	2	8	YES	YES
xTC15539_236	NW_012234508.1	96	10	10	2	8	YES	YES
xTC17164_498	NW_012234508.1	96	10	10	2	8	YES	YES
Fhe_2286	NW_012224950.1	97.4	10	10	2	2	YES	YES
Fhe_582	NW_012234428.1	100	10	10	2	8	YES	YES
Fhe_797	NW_012224698.1	104	10	10	2	10	YES	YES
FhATG-B103	NW_012234311.1	106.4	10	NA	2	0	YES	YES
Fhe_2246	NW_012224642.1	0	11	11	20	1	YES	NO
Fhe_2190	NW_012224948.1	0	11	11	8	1	YES	YES
Fhe_2164	NW_012224449.1	20	11	11	8	5	YES	YES
Fhe_2179	NW_012234299.1	46.3	11	11	NA	10	YES	YES	IIB	Chr11
Fhe_495	NW_012234299.1	51.6	11	11	8	10	YES	YES
Fhe_2126	NW_012234299.1	57.2	11	11	8	10	YES	YES
Fhe_2084	NW_012234299.1	68.8	11	11	7	10	YES	NO
Fhe_552	NW_012224641.1	108.2	11	14	8	10	NO	NO
Fhe_7	NW_012224478.1	0	12	12	10	3	YES	YES
Fhe_2176	NW_012234498.1	28.2	12	12	NA	7	YES	YES
Fhe_533	NW_012224541.1	51.2	12	12	2	1	YES	YES
Fhe_1115	NW_012234292.1	58.8	12	12	10	10	YES	YES
Fhe_2262	NW_012224416.1	61	12	12	15	10	YES	YES
x1179_176	NW_012224409.1	89.1	12	12	10	6	YES	YES
Fhe_2087	NW_012234292.1	106	12	12	10	10	YES	YES
Fhe_366	NW_012227336.1	108.1	12	NA	10	0	YES	YES
Fhe_2041	NW_012224416.1	117.6	12	12	10	10	YES	YES
Fhe_457	NW_012234313.1	0	13	13	NA	10	YES	YES
LDHB654	NW_012234313.1	14.7	13	13	NA	10	YES	YES
LDHB1033	NW_012234313.1	15.9	13	13	NA	10	YES	YES
x1363_196	NW_012234450.1	21.4	13	13	NA	8	YES	YES
Fhe_198	NW_012234387.1	26.6	13	13	17	10	YES	YES
Fhe_2240	NW_012224403.1	41.2	13	13	17	10	YES	YES
Fhe_903	NW_012234422.1	0	14	14	19	9	YES	YES
Fhe_2156	NW_012234258.1	8.8	14	14	NA	10	YES	YES
B08	NW_012234422.1	19.3	14	14	19	9	YES	YES
Fhe_2085	NW_012234504.1	33.1	14	NA	13	0	YES	YES
Fhe_2152	NW_012234312.1	37.6	14	23	NA	10	NO	YES
Fhe_2270	NW_012224584.1	39.5	14	14	NA	1	YES	YES
Fhe_2221	NW_012225559.1	41.1	14	NA	19	0	YES	YES
Fhe_2064	NW_012234359.1	68.2	14	14	2	10	YES	NO
FhCA-A3	NW_012227079.1	0	15	NA	NA	0	YES	YES
Fhe_02	NW_012227079.1	0	15	NA	NA	0	YES	YES
Fhe_2083	NW_012234412.1	25.3	15	15	22	3	YES	YES	IIIB
xTC17025_152	NW_012226212.1	36.9	15	15	NA	10	YES	YES
xTC18400_387	NW_012226212.1	37.5	15	15	NA	10	YES	YES
xTC16919_163	NW_012226212.1	39.7	15	15	22	10	YES	YES
x1173_79	NW_012234518.1	45.1	15	15	22	10	YES	YES
xTC20553_244	NW_012234518.1	45.1	15	15	22	10	YES	YES
ANGIOTENSIN	NW_012234278.1	50.4	15	15	22	10	YES	YES
x259_62	NW_012234287.1	55.3	15	15	NA	10	YES	YES
Fhe_113	NW_012234518.1	86.7	15	15	22	8	YES	YES
Fhe_2244	NW_012234543.1	138.9	15	15	22	10	YES	YES
xTC15839_160	NW_012224473.1	141.5	15	8	3	6	NO	YES
Fhe_2249	NW_012234270.1	141.5	15	10	NA	10	NO	NA
Fhe_2028	NW_012234270.1	144.9	15	10	NA	10	NO	NA
Fhe_2160	NW_012224697.1	0	16	16	4	10	YES	NO
Fhe_414	NW_012224707.1	34	16	16	21	4	YES	YES
Fhe_2309	NW_012234277.1	37.5	16	16	21	10	YES	YES
xTC15871_290	NW_012225190.1	39	16	16	21	10	YES	YES
xTC20430_111	NW_012224722.1	0	17	17	11	10	YES	YES
xTC20991_213	NW_012224722.1	0	17	17	11	10	YES	YES
Fhe_2317	NW_012234440.1	32.2	17	9	16	7	NO	YES
Fhe_62	NW_012234293.1	33.8	17	2	5	8	NO	YES
x1081_108	NW_012234355.1	75.8	17	17	11	10	YES	YES
x1270_147	NW_012234318.1	77.1	17	17	11	9	YES	YES
Fhe_408	NW_012224431.1	0	18	6	13	9	NO	YES
Fhe_328	NW_012234345.1	23.8	18	6	13	9	NO	YES
Fhe_550	NW_012224771.1	45.8	18	6	NA	7	NO	NA
xTC20997_423	NW_012234534.1	0	19	19	20	9	YES	NO
Fhe_2267	NW_012234439.1	48.2	19	19	20	8	YES	YES	IIA
Fhe_2055	NW_012224754.1	52.5	19	NA	NA	0	YES	YES
Fhe_2128	NW_012234375.1	55	19	19	20	10	YES	YES	IVB
Fhe_1121	NW_012234382.1	61.8	19	19	20	10	YES	YES
Fhe_2110	NW_012234346.1	80.6	19	19	20	9	YES	YES
CathZ_624	NW_012234529.1	81.7	19	19	20	10	YES	YES
Fhe_2219	NW_012234346.1	82.1	19	19	20	9	YES	YES
xTC18652_242	NW_012234348.1	87.5	19	19	20	10	YES	YES
Fhe_2048	NW_012224479.1	99.2	19	19	NA	10	YES	YES
Fhe_2151	NW_012234383.1	103.9	19	19	20	8	YES	YES
Fhe_2133	NW_012227142.1	153.5	19	NA	NA	0	YES	YES
Fhe_2231	NW_012234255.1	0	20	20	14	10	YES	NO
xTC16319_186	NW_012234301.1	4.9	20	20	9	10	YES	YES
xTC15464_395	NW_012234525.1	8.5	20	20	9	1	YES	YES
Fhe_2227	NW_012234360.1	8.5	20	20	NA	8	YES	YES
x97_157	NW_012225237.1	61.8	20	NA	NA	0	YES	YES
xTC17645_349	NW_012225136.1	0	21	21	18	6	YES	YES
x1223_147	NW_012224517.1	7	21	21	NA	10	YES	YES
Fhe_558	NW_012234317.1	45.2	21	21	18	8	YES	YES
Fhe_2180	NW_012226213.1	64	21	21	18	5	YES	YES
FhATG-B128	NW_012226213.1	70.7	21	21	18	5	YES	YES
Fhe_1205	NW_012234404.1	103.3	21	21	18	5	YES	YES	IB
Fhe_2073	NW_012226138.1	142.3	21	NA	18	0	YES	YES
Fhe_2277	NW_012225211.1	185.3	21	21	NA	1	YES	YES	IIA
FhAGAT-C1	NW_012225098.1	0	22	NA	NA	0	YES	YES
Fhe_32	NW_012225098.1	0	22	NA	NA	0	YES	YES
Fhe_2032	NW_012224811.1	22.2	22	NA	15	0	YES	YES
Fhe_2181	NW_012234327.1	25.9	22	22	15	9	YES	YES
HSP90_775	NW_012234329.1	83.8	22	22	15	10	YES	YES	IVB
Fhe_1124	NW_012234310.1	128.3	22	22	15	10	YES	YES
Fhe_1139	NW_012234327.1	151.5	22	22	15	9	YES	YES
Fhe_2255	NW_012234329.1	195	22	22	24	10	YES	YES
Fhe_322	NW_012234284.1	0	23	17	11	9	NO	YES
Fhe_326	NW_012234284.1	0	23	17	11	9	NO	YES
Fhe_2189	NW_012224425.1	8.9	23	17	NA	8	NO	NA
Fhe_2202	NW_012234475.1	0	24	24	NA	3	YES	YES
Fhe_2031	NW_012225115.1	0.6	24	24	12	2	YES	YES
Fhe_2015	NW_012225883.1	51.1	24	24	NA	1	YES	YES
