# Supplementary material for: Independently evolved pollution resistance in four killifish populations is largely explained by few variants of large effect
Source: Evol Appl. 2024 Jan 29;17(1):e13648. doi: 10.1111/eva.13648 (PMC10824703; doi:10.1111/eva.13648)
Supplement: Supplementary file 3 — Appendix S3 [file EVA-17-e13648-s003.xlsx]

## Sheet: Outlier table
Scaffold	Scaffold_RefSeq	Scaffold_Genbank	feature	start	end	strand	Killifish GeneID	NCBI_Nucl	Accession of UniProt annotation.	Tentative protein name	Killifish gene annotation notes	NBH Outlier region rank	BRP Outlier region rank	NEW Outlier region rank	ELR Outlier region rank	QTL Linkage group
Scaffold9893	NW_012234293.1	KN811322.1	mRNA	1751692	1753523	+	Funhe2EKm025992	XM_012865472.1	0	0	-	11	1	1	3	Chr2
Scaffold9893	NW_012234293.1	KN811322.1	mRNA	1753535	1759691	+	Funhe2EKm025993	XM_012865472.1	Q96JP5	E3 ubiquitin-protein ligase ZFP91 (EC 6.3.2.-) (Zinc finger protein 757) (Zinc finger protein 91 homolog) (Zfp-91)	-	11	1	1	3	Chr2
Scaffold9893	NW_012234293.1	KN811322.1	mRNA	1760668	1762079	-	Funhe2EKm025994	XM_012865486.1		0	-	11	1	1	3	Chr2
Scaffold9893	NW_012234293.1	KN811322.1	mRNA	1767841	1778776	+	Funhe2EKm025995	na	0	0	-	11	1	1	3	Chr2
Scaffold9893	NW_012234293.1	KN811322.1	mRNA	1772366	1785754	+	Funhe2EKm025996	na	0	0	-	11	1	1	3	Chr2
Scaffold9893	NW_012234293.1	KN811322.1	mRNA	1798872	1820750	+	Funhe2EKm025997	XM_012865532.1		Chromosome alignment-maintaining phosphoprotein 1 (Zinc finger protein 828)	-	11	1	1	3	Chr2
Scaffold9893	NW_012234293.1	KN811322.1	mRNA	1821425	1822212	+	Funhe2EKm025998	na	0	0	-	11	1	1	3	Chr2
Scaffold9893	NW_012234293.1	KN811322.1	mRNA	1835565	1841948	+	Funhe2EKm025999	na	0	0	-	11	1	1	3	Chr2
Scaffold9893	NW_012234293.1	KN811322.1	mRNA	1847863	1863612	-	Funhe2EKm026000	XM_012865552.1	Q8WVL7	Ankyrin repeat domain-containing protein 49 (Fetal globin-inducing factor)	-	11	1	1	3	Chr2
Scaffold9893	NW_012234293.1	KN811322.1	mRNA	1867929	1896191	+	Funhe2EKm026001	XM_012865453.1	Q9NYM4	Probable G-protein coupled receptor 83 (G-protein coupled receptor 72)	-	11	1	1	3	Chr2
Scaffold9893	NW_012234293.1	KN811322.1	mRNA	1935534	1939502	+	Funhe2EKm026002	XM_012865525.1	O75956	Cyclin-dependent kinase 2-associated protein 2 (CDK2-associated protein 2) (DOC-1-related protein) (DOC-1R)	-	11	1	1	3	Chr2
Scaffold9893	NW_012234293.1	KN811322.1	mRNA	1941971	1945248	-	Funhe2EKm026003	XM_012865522.1	O00170	AH receptor-interacting protein (AIP) (Aryl-hydrocarbon receptor-interacting protein) (HBV X-associated protein 2) (XAP-2) (Immunophilin homolog ARA9)	AIP	11	1	1	3	Chr2
Scaffold9893	NW_012234293.1	KN811322.1	mRNA	1949174	1960507	-	Funhe2EKm026004	XM_012865546.1	Q9H6X4	Transmembrane protein 134	-	11	1	1	3	Chr2
Scaffold9893	NW_012234293.1	KN811322.1	mRNA	1969005	1979211	+	Funhe2EKm026005	XM_012865529.1	B0V2R7	Uncharacterized protein	-	11	1	1	3	Chr2
Scaffold9893	NW_012234293.1	KN811322.1	mRNA	1982387	2042810	-	Funhe2EKm026006	XM_012865543.1	B0V2S0	Uncharacterized protein	-	11	1	1	3	Chr2
Scaffold9893	NW_012234293.1	KN811322.1	mRNA	2075707	2110562	+	Funhe2EKm026007	XM_012865442.1		Calcium-binding protein 1 (CaBP1) (Calbrain) (Caldendrin)	-	11	1	1	3	Chr2
Scaffold9893	NW_012234293.1	KN811322.1	mRNA	2112180	2126490	-	Funhe2EKm026008	XM_012865527.1	Q17RB8	LON peptidase N-terminal domain and RING finger protein 1 (RING finger protein 191)	-	11	1	1	3	Chr2
Scaffold9893	NW_012234293.1	KN811322.1	mRNA	2140744	2244681	-	Funhe2EKm026009	XM_012865497.1	Q96QB1	Rho GTPase-activating protein 7 (Deleted in liver cancer 1 protein) (DLC-1) (HP protein) (Rho-type GTPase-activating protein 7) (START domain-containing protein 12) (StARD12) (StAR-related lipid transfer protein 12)	-	11	1	1	3	Chr2
Scaffold9893	NW_012234293.1	KN811322.1	mRNA	2259888	2270428	+	Funhe2EKm026010	XM_012865455.1	Q8WWI5	Choline transporter-like protein 1 (CDw92) (Solute carrier family 44 member 1) (CD antigen CD92)	-	11	1	1	3	Chr2
Scaffold9893	NW_012234293.1	KN811322.1	mRNA	2269667	2308021	-	Funhe2EKm026011	XM_012865537.1	0	Testican-2 (SPARC/osteonectin, CWCV, and Kazal-like domains proteoglycan 2)	-	11	1	1	3	Chr2
Scaffold9893	NW_012234293.1	KN811322.1	mRNA	2281290	2307770	-	Funhe2EKm026012	XM_012865537.1	0	Testican-1 (Protein SPOCK)	-	11	1	1	3	Chr2
Scaffold9893	NW_012234293.1	KN811322.1	mRNA	2284853	2286916	-	Funhe2EKm026013	na	0	Testican-1 (Protein SPOCK)	-	11	1	1	3	Chr2
Scaffold9893	NW_012234293.1	KN811322.1	mRNA	2294063	2294486	+	Funhe2EKm026014	na	0	0	-	11	1	1	3	Chr2
Scaffold9893	NW_012234293.1	KN811322.1	mRNA	2307729	2308379	+	Funhe2EKm026015	na	0	0	-	11	1	1	3	Chr2
Scaffold9893	NW_012234293.1	KN811322.1	mRNA	2329966	2331229	+	Funhe2EKm026017	na	0	0	-	11	1	1	3	Chr2
Scaffold9893	NW_012234293.1	KN811322.1	mRNA	2336701	2364049	+	Funhe2EKm026018	XM_012865528.1	Q16880	2-hydroxyacylsphingosine 1-beta-galactosyltransferase (EC 2.4.1.45) (Ceramide UDP-galactosyltransferase) (Cerebroside synthase) (UDP-galactose-ceramide galactosyltransferase)	-	11	1	1	3	Chr2
Scaffold217	NW_012224618.1	KN805742.1	mRNA	147959	176075	-	Funhe2EKm005878	XM_012851688.1	Q9P0V3	SH3 domain-binding protein 4 (EH-binding protein 10) (Transferrin receptor-trafficking protein)	-	NA	NA	NA	20	Chr18
Scaffold217	NW_012224618.1	KN805742.1	mRNA	148949	200054	-	Funhe2EKm005879	na	0	0	-	NA	NA	NA	20	Chr18
Scaffold217	NW_012224618.1	KN805742.1	mRNA	183178	196144	-	Funhe2EKm005880	na	0	0	-	NA	NA	NA	20	Chr18
Scaffold217	NW_012224618.1	KN805742.1	mRNA	196096	198740	+	Funhe2EKm005881	XM_012851683.1	P04271	Protein S100-B (S-100 protein beta chain) (S-100 protein subunit beta) (S100 calcium-binding protein B)	-	NA	NA	NA	20	Chr18
Scaffold217	NW_012224618.1	KN805742.1	mRNA	200850	205670	+	Funhe2EKm005882	na	0	Cell adhesion molecule 4 (Immunoglobulin superfamily member 4C) (IgSF4C) (Nectin-like protein 4) (NECL-4) (TSLC1-like protein 2)	-	NA	NA	NA	20	Chr18
Scaffold217	NW_012224618.1	KN805742.1	mRNA	210124	213755	+	Funhe2EKm005883	XM_012851681.1	0	0	-	NA	NA	NA	20	Chr18
Scaffold217	NW_012224618.1	KN805742.1	mRNA	215466	254057	+	Funhe2EKm005884	XM_012851681.1	0	NACHT, LRR and PYD domains-containing protein 12 (Monarch-1) (PYRIN-containing APAF1-like protein 7) (Regulated by nitric oxide)	-	NA	NA	NA	20	Chr18
Scaffold217	NW_012224618.1	KN805742.1	mRNA	233589	246009	+	Funhe2EKm005885	na		Variable lymphocyte receptor (Fragment)	-	NA	NA	NA	20	Chr18
Scaffold217	NW_012224618.1	KN805742.1	mRNA	284503	362099	+	Funhe2EKm005886	XM_012851689.1	P35869	Aryl hydrocarbon receptor (Ah receptor) (AhR) (Class E basic helix-loop-helix protein 76) (bHLHe76)	AHR2b	NA	NA	164	20	Chr18
Scaffold217	NW_012224618.1	KN805742.1	mRNA	365162	405420	+	Funhe2EKm005887	XM_012851692.1	P35869	Aryl hydrocarbon receptor (Ah receptor) (AhR) (Class E basic helix-loop-helix protein 76) (bHLHe76)	AHR1b	NA	NA	164	20	Chr18
AHR pathway regulatory genes are highlighted in red

## Sheet: Column legends
Column Header	Explanation
Scaffold	Scaffold number for genome assembly
Scaffold_RefSeq	Scaffold number for the RefSeq verison of the genome assembly (BioProject PRJNA269290)
Scaffold_Genbank	Scaffold number for the Genbank verison of the genome assembly (BioProject PRJNA269290)
feature	Feature that is here anchored to the reference genome assembly
start	start position of feature on scaffold
end	end position of feature on scaffold
strand	strand on which feature is encoded
Killifish GeneID	Gene identification number for killifish gene model
NCBI_Nucl	The transcript ID for the equivalent NCBI gene model (from BioProject PRJNA269290)
Accession of UniProt annotation.	Based on orthology with human, mouse, or zebrafish (in that order of priority)
Tentative protein name	Based on orthology and sequence homology
Killifish gene annotation notes	Manual expert annotation of a few genes of particular interest to manuscript authors
NBH Outlier region rank	ranking (1 is highest rank) of population genetic outlier regions for the T1 population compared to the S1 population
BRP Outlier region rank	ranking (1 is highest rank) of population genetic outlier regions for the T2 population compared to the S2 population
NEW Outlier region rank	ranking (1 is highest rank) of population genetic outlier regions for the T3 population compared to the S3 population
ELR Outlier region rank	ranking (1 is highest rank) of population genetic outlier regions for the T4 population compared to the S4 population
QTL Linkage group	Linkage group of QTL as described in the current QTL study
	data from Reid et al 2016
	data from current QTL study
